# Supplementary material for: Uterine epithelial Gp130 orchestrates hormone response and epithelial remodeling for successful embryo attachment in mice
Source: Sci Rep. 2023 Jan 16;13:854. doi: 10.1038/s41598-023-27859-y (PMC9842754; doi:10.1038/s41598-023-27859-y)
Supplement: Supplementary file 3 — Supplementary Table S2. [file 41598_2023_27859_MOESM3_ESM.xlsx]

## Sheet: S2 Table up
Supplemental Table 2. List of differentially expressed genes in Gp130 ecKO uteri compared with the control uteri at day 4 (1600h) of pregnancy.
ID	logFC	logCPM	P_Value	FDR	Gene
ENSMUSG00000112022	10.472	1.91067	5.44016e-19	2.01721e-15	Gm2436
ENSMUSG00000038064	10.2734	1.81315	5.03248e-18	1.59947e-14	Cldn22
ENSMUSG00000092283	9.27174	0.448428	1.32803e-06	0.000286855	Gm20412
ENSMUSG00000117466	8.51416	0.388827	5.22319e-09	2.97963e-06
ENSMUSG00000071340	8.08159	-0.740217	1.30794e-05	0.0019271	Trappc3l
ENSMUSG00000092386	7.95695	-0.695767	0.000180829	0.013684	Gm20536
ENSMUSG00000028255	7.88154	6.24701	4.08844e-43	9.09597e-39	Clca1
ENSMUSG00000037973	7.88133	2.3724	2.01271e-19	8.95576e-16	Ccdc129
ENSMUSG00000021255	7.38625	-0.90555	2.93445e-05	0.00362698	Esrrb
ENSMUSG00000105645	7.21105	-1.0911	0.000674098	0.0362987	Gm6649
ENSMUSG00000022762	7.15726	-0.758047	2.98232e-06	0.000576962	Ncam2
ENSMUSG00000066516	7.03312	-1.36587	0.000100146	0.00902046	Klk1b21
ENSMUSG00000076587	6.95717	-1.6421	0.000137645	0.0112586	Igkv6-20
ENSMUSG00000081519	6.7398	-1.55981	9.15277e-05	0.00844941	Gm13331
ENSMUSG00000086791	6.70109	-1.58469	4.4969e-05	0.00515706	Gm12147
ENSMUSG00000109954	6.63738	-1.88263	0.000201872	0.0146773	Gm45371
ENSMUSG00000040694	6.428	2.20701	1.46509e-16	3.43705e-13	Apobec2
ENSMUSG00000059898	6.37757	-1.92133	0.000185182	0.0138718	Dsc3
ENSMUSG00000070530	6.34536	-1.68305	0.00098315	0.046938	Wfdc16
ENSMUSG00000041468	6.26446	-1.0242	0.000362411	0.0227766	Gpr12
ENSMUSG00000004885	6.17096	2.28986	4.64537e-11	4.49349e-08	Crabp2
ENSMUSG00000086578	6.16701	-2.17899	0.000341848	0.0219177	Gm13583
ENSMUSG00000030650	6.09865	1.58507	3.1197e-09	1.87587e-06	Tmc5
ENSMUSG00000111410	6.05853	-0.735716	0.000194583	0.0142874	AL670603.1
ENSMUSG00000023995	6.03684	0.218691	2.1879e-08	1.11439e-05	Tspo2
ENSMUSG00000047259	5.78999	-0.269806	5.11667e-08	2.22946e-05	Mc4r
ENSMUSG00000024730	5.77655	4.28014	7.48357e-12	7.92831e-09	Ms4a8a
ENSMUSG00000001804	5.75959	1.21466	6.05439e-06	0.000969051	Dsg4
ENSMUSG00000066097	5.46909	-0.185007	1.95414e-05	0.00257253	Cyp2j11
ENSMUSG00000074259	5.14968	2.14802	1.14659e-12	1.59434e-09	Gramd2
ENSMUSG00000047935	4.99343	3.41275	1.29725e-07	4.65504e-05	Sox1ot
ENSMUSG00000098371	4.98818	1.39123	0.000381463	0.0237061	Gm28037
ENSMUSG00000039639	4.90807	-0.38165	5.21133e-05	0.00569454	Kcne1
ENSMUSG00000045318	4.79271	2.93301	1.52405e-09	9.97268e-07	Adra2c
ENSMUSG00000026941	4.70609	4.0122	3.55687e-10	2.82619e-07	Mamdc4
ENSMUSG00000021055	4.64252	-0.82041	0.000141394	0.0113565	Esr2
ENSMUSG00000005547	4.62066	2.40034	0.000592267	0.0331908	Cyp2a5
ENSMUSG00000028186	4.60758	2.40049	3.1109e-07	9.48101e-05	Uox
ENSMUSG00000043592	4.60734	6.02424	1.54488e-16	3.43705e-13	Unc5cl
ENSMUSG00000033595	4.553	1.29902	4.58185e-10	3.3979e-07	Lgi3
ENSMUSG00000076508	4.54737	-1.38502	0.000131772	0.0108984	Igkv17-127
ENSMUSG00000006313	4.51729	3.54922	2.31496e-10	2.06013e-07	Upk1a
ENSMUSG00000025091	4.45323	-0.410004	2.22531e-05	0.00284533	Pnliprp2
ENSMUSG00000022041	4.44956	-0.341341	5.7798e-06	0.000948106	Chrna2
ENSMUSG00000030693	4.43045	1.94391	1.23937e-08	6.72525e-06	Klk10
ENSMUSG00000094504	4.33498	-0.284895	1.04447e-05	0.00157009	Gm5294
ENSMUSG00000000305	4.30492	3.90717	2.70895e-12	3.54522e-09	Cdh4
ENSMUSG00000076596	4.29809	-0.560844	0.00013259	0.0109254	Igkv3-10
ENSMUSG00000030762	4.27958	6.17287	2.23554e-08	1.11439e-05	Aqp8
ENSMUSG00000027737	4.23712	6.47255	8.67144e-20	4.82305e-16	Slc7a11
ENSMUSG00000022809	4.18695	-0.811618	0.000720007	0.0376911	Nr1i2
ENSMUSG00000059336	4.17532	6.14642	2.92099e-22	3.24931e-18	Slc14a1
ENSMUSG00000029120	4.16037	7.14593	4.95882e-12	5.80652e-09	Ppp2r2c
ENSMUSG00000058153	4.15643	2.66771	1.16539e-09	8.08283e-07	Sez6l
ENSMUSG00000074715	4.13276	4.84339	2.49951e-14	3.97208e-11	Ccl28
ENSMUSG00000024172	4.06628	3.48366	0.000294239	0.0196865	St6gal2
ENSMUSG00000042514	4.03753	2.35301	1.31823e-05	0.00192947	Klhl14
ENSMUSG00000105852	3.98647	1.71773	3.08873e-07	9.48101e-05	Gm42890
ENSMUSG00000037106	3.9807	1.47048	7.72246e-07	0.000190899	Fer1l6
ENSMUSG00000107877	3.94644	1.88578	5.54723e-07	0.000150947	Gm43951
ENSMUSG00000026514	3.94618	-1.61251	0.000706023	0.0371338	Cnih3
ENSMUSG00000020916	3.93542	0.0936824	2.34272e-05	0.00297833	Krt36
ENSMUSG00000021991	3.93075	1.75587	3.42966e-08	1.65876e-05	Cacna2d3
ENSMUSG00000053054	3.87529	1.99983	8.23196e-05	0.00779339	Adh6a
ENSMUSG00000115852	3.85381	0.606562	4.11482e-05	0.00481824	AC169509.1
ENSMUSG00000074340	3.84995	8.7369	4.37199e-17	1.21585e-13	Ovgp1
ENSMUSG00000083722	3.83408	-0.71453	0.000693795	0.036839	Adgrd2-ps
ENSMUSG00000084314	3.82091	3.17303	0.000121853	0.0104671	Rps15a-ps3
ENSMUSG00000035699	3.81607	4.0424	6.83203e-07	0.000177473	Slc51a
ENSMUSG00000089953	3.80255	0.102024	0.000332659	0.0215145	Rnf224
ENSMUSG00000120788	3.79946	-1.04633	0.000917776	0.0447778
ENSMUSG00000023153	3.79929	1.12207	1.41196e-05	0.00203983	Tmem52
ENSMUSG00000034438	3.77654	3.18827	3.67272e-07	0.000107514	Gbp8
ENSMUSG00000055540	3.77183	0.119176	4.63674e-05	0.00529016	Epha6
ENSMUSG00000098814	3.75811	-0.868505	0.000796254	0.0404453	Igkv19-93
ENSMUSG00000063531	3.75564	6.26476	1.19891e-09	8.08283e-07	Sema3e
ENSMUSG00000105096	3.75061	-0.576095	0.000146464	0.0117214	Gbp10
ENSMUSG00000026961	3.73433	3.1461	3.91108e-05	0.00462839	Lrrc26
ENSMUSG00000026080	3.70932	5.42327	5.17537e-16	1.04674e-12	Chst10
ENSMUSG00000034926	3.69327	8.48247	1.74286e-15	3.23126e-12	Dhcr24
ENSMUSG00000090113	3.68094	0.561834	0.000123639	0.0105392	Nhlrc4
ENSMUSG00000035864	3.63833	0.750884	0.000664816	0.0360752	Syt1
ENSMUSG00000024331	3.6165	6.80578	1.59576e-14	2.73096e-11	Dsc2
ENSMUSG00000047678	3.60785	1.51213	5.79568e-06	0.000948106	Gpr82
ENSMUSG00000057933	3.60156	4.28831	9.42005e-05	0.00855417	Gsta2
ENSMUSG00000000889	3.54679	0.394995	0.00034675	0.0221046	Dbh
ENSMUSG00000038067	3.54028	3.78826	7.64039e-08	3.03542e-05	Csf3
ENSMUSG00000054146	3.54004	-0.117892	0.000928113	0.0449862	Krt15
ENSMUSG00000052974	3.51434	4.60133	1.73969e-07	6.0476e-05	Cyp2f2
ENSMUSG00000007888	3.5048	1.01635	0.000548733	0.031223	Crlf1
ENSMUSG00000071984	3.47165	3.59451	1.21379e-10	1.12518e-07	Fndc1
ENSMUSG00000044041	3.45952	0.954855	8.0943e-05	0.00772884	Krt13
ENSMUSG00000022755	3.44392	5.15679	0.000351969	0.0223731	Adgrg7
ENSMUSG00000030000	3.43897	2.6673	3.85788e-08	1.82617e-05	Add2
ENSMUSG00000068011	3.41853	0.893797	2.75034e-05	0.00341841	Mkrn2os
ENSMUSG00000021700	3.332	-1.01932	0.00069903	0.0368531	Rab3c
ENSMUSG00000032358	3.30691	1.16362	4.09112e-06	0.000739994	Fam83b
ENSMUSG00000120104	3.27821	1.04693	3.37865e-05	0.00408523
ENSMUSG00000028927	3.26716	6.94473	2.85724e-09	1.76577e-06	Padi2
ENSMUSG00000021750	3.25599	3.31048	1.67111e-06	0.000347466	Fam107a
ENSMUSG00000058260	3.22364	2.30807	0.000167956	0.0130198	Serpina9
ENSMUSG00000091705	3.2195	4.12132	3.17326e-10	2.61476e-07	H2-Q2
ENSMUSG00000019970	3.20262	7.79042	4.10011e-12	5.06773e-09	Sgk1
ENSMUSG00000025196	3.1767	1.24508	6.99776e-05	0.00698547	Cpn1
ENSMUSG00000108254	3.16701	1.31017	0.000598108	0.033272	Gm43908
ENSMUSG00000025582	3.15946	5.46626	1.41338e-11	1.42932e-08	Nptx1
ENSMUSG00000032226	3.12701	8.01069	0.000396711	0.0243367	Gcnt3
ENSMUSG00000048148	3.10643	3.47348	2.00703e-06	0.000409654	Nwd1
ENSMUSG00000061877	3.09028	5.06721	4.69278e-05	0.00532679	BC048679
ENSMUSG00000026220	3.08059	1.81896	3.46972e-06	0.000648991	Slc16a14
ENSMUSG00000111409	3.06751	0.133242	0.000581761	0.0329031	Rnf26
ENSMUSG00000055980	3.04943	6.21749	5.64457e-12	6.27902e-09	Irs1
ENSMUSG00000047161	3.02774	1.36185	7.36268e-06	0.00116174	Chst9
ENSMUSG00000063130	3.02373	2.89769	0.000844264	0.0421148	Calml3
ENSMUSG00000024901	3.01328	3.58446	1.09867e-06	0.000260034	Peli3
ENSMUSG00000021213	3.00869	4.7661	1.12e-08	6.22943e-06	Akr1c13
ENSMUSG00000017639	3.00867	3.38217	2.11649e-07	6.87109e-05	Rab11fip4
ENSMUSG00000039097	2.99362	2.20982	3.04647e-05	0.00374464	Rln1
ENSMUSG00000044165	2.98357	4.81829	7.64248e-06	0.00119739	Bcl2l15
ENSMUSG00000023011	2.9591	2.11624	0.000424449	0.0257306	Faim2
ENSMUSG00000042757	2.94791	3.32022	0.000432917	0.0260904	Tmem108
ENSMUSG00000033063	2.90972	1.53768	8.20092e-05	0.00779339	Cntnap3
ENSMUSG00000025150	2.90894	8.44908	6.28896e-06	0.000999405	Cbr2
ENSMUSG00000042359	2.88036	4.9571	5.17182e-08	2.22946e-05	Osbpl6
ENSMUSG00000067616	2.86737	2.28586	7.99682e-05	0.00766868	Klk11
ENSMUSG00000051832	2.86141	4.48433	5.32519e-06	0.000904388	E230016K23Rik
ENSMUSG00000030268	2.85898	9.25355	5.84573e-07	0.000156694	Bcat1
ENSMUSG00000111577	2.84298	0.685108	0.000998963	0.0473785	Gm47136
ENSMUSG00000026303	2.84274	3.28132	1.23242e-06	0.00027419	Mlph
ENSMUSG00000000402	2.79964	2.81528	4.67076e-06	0.000805543	Egfl6
ENSMUSG00000070407	2.79361	4.16769	1.93884e-09	1.23244e-06	Hs3st3b1
ENSMUSG00000024500	2.78991	5.63739	5.74046e-06	0.000948106	Ppp2r2b
ENSMUSG00000052485	2.78926	2.92412	4.01631e-05	0.00472777	Tmem171
ENSMUSG00000051111	2.77843	2.65205	0.000335088	0.0216088	Sv2c
ENSMUSG00000110537	2.77651	4.06365	1.66154e-05	0.00231036	Gm4316
ENSMUSG00000017943	2.767	1.26114	3.19559e-05	0.00390634	Gdap1l1
ENSMUSG00000046523	2.76423	0.38251	0.000515159	0.0297695	Kctd4
ENSMUSG00000039092	2.73891	5.0977	0.000372552	0.0232824	Sptlc3
ENSMUSG00000038641	2.73112	2.6467	6.88695e-05	0.00696459	Akr1d1
ENSMUSG00000026304	2.69153	3.15302	2.30116e-06	0.000461228	Rab17
ENSMUSG00000027849	2.67887	2.13234	0.00104689	0.0486248	Syt6
ENSMUSG00000059146	2.66229	2.07913	0.000494029	0.0288482	Ntrk3
ENSMUSG00000022686	2.64946	5.83088	0.000264681	0.0181747	B3gnt5
ENSMUSG00000044461	2.63163	2.00786	0.000925105	0.0449383	Shisa2
ENSMUSG00000036523	2.59876	4.02981	1.0642e-07	4.01292e-05	Greb1
ENSMUSG00000052430	2.59248	3.15451	0.000960842	0.0461702	Bmpr1b
ENSMUSG00000102805	2.57248	1.64077	5.24713e-05	0.00569454	Gm37240
ENSMUSG00000028766	2.56704	4.04323	3.72976e-07	0.000107766	Alpl
ENSMUSG00000020990	2.54971	6.60367	1.46302e-07	5.16657e-05	Cdkl1
ENSMUSG00000034159	2.53514	3.30186	4.5041e-06	0.000782869	2310007B03Rik
ENSMUSG00000032788	2.50728	8.23105	1.34443e-06	0.000287604	Pdxk
ENSMUSG00000072572	2.49964	4.58064	0.000148092	0.0117753	Slc39a2
ENSMUSG00000027068	2.49841	2.83475	0.000270983	0.0184368	Dhrs9
ENSMUSG00000019982	2.49721	4.31203	1.19674e-06	0.000268941	Myb
ENSMUSG00000036585	2.47421	6.91922	0.000644819	0.0354221	Fgf1
ENSMUSG00000101304	2.46856	3.63152	1.38697e-05	0.00201682	Plet1os
ENSMUSG00000015093	2.45244	1.35625	0.000240218	0.0169125	Clic3
ENSMUSG00000032496	2.43457	6.84724	0.000123057	0.0105299	Ltf
ENSMUSG00000055415	2.42697	5.54138	6.96398e-07	0.000177647	Atp10b
ENSMUSG00000020607	2.39618	6.73687	1.15261e-07	4.20383e-05	Fam84a
ENSMUSG00000029228	2.39432	1.74138	0.000107899	0.00954233	Lnx1
ENSMUSG00000021211	2.39132	1.57257	0.000653055	0.0357546	Akr1c12
ENSMUSG00000047730	2.38005	7.71273	2.47095e-05	0.00312351	Fcgbp
ENSMUSG00000079451	2.37064	5.77738	5.73581e-06	0.000948106	Tmprss11g
ENSMUSG00000055725	2.36614	2.86704	7.44868e-05	0.00730036	Paqr3
ENSMUSG00000025185	2.3639	1.1115	0.000411002	0.025052	Loxl4
ENSMUSG00000032033	2.35146	5.37292	2.55788e-05	0.00319707	Barx2
ENSMUSG00000104238	2.35137	0.884001	0.000911091	0.044647	Gm37587
ENSMUSG00000085023	2.33805	5.00701	1.13342e-06	0.000263729	Gm12744
ENSMUSG00000089669	2.33302	2.2429	6.70717e-05	0.00682491	Tnfsf13
ENSMUSG00000027843	2.3291	5.8255	6.82085e-08	2.7591e-05	Ptpn22
ENSMUSG00000074472	2.3132	0.901537	0.000902611	0.0443295	Zfp872
ENSMUSG00000026639	2.31195	5.78895	1.91181e-07	6.47717e-05	Lamb3
ENSMUSG00000044285	2.3009	7.68244	0.000125134	0.0105855	Gm1821
ENSMUSG00000044244	2.29901	4.19648	5.21088e-08	2.22946e-05	Il20rb
ENSMUSG00000028572	2.28775	7.62672	2.33597e-06	0.000464024	Hook1
ENSMUSG00000026765	2.28765	3.21818	0.0010283	0.048139	Lypd6b
ENSMUSG00000020183	2.27491	5.67484	1.10033e-07	4.08003e-05	Cpm
ENSMUSG00000075217	2.27428	9.46874	0.000697249	0.0368465	4833423E24Rik
ENSMUSG00000041798	2.27347	2.38228	0.000448264	0.0267505	Gck
ENSMUSG00000056220	2.26907	8.67004	5.38596e-05	0.00574603	Pla2g4a
ENSMUSG00000064193	2.26176	2.87749	0.000618537	0.0341469	Gm4735
ENSMUSG00000050071	2.26111	4.1455	0.00067705	0.0362987	Bex1
ENSMUSG00000025993	2.24896	5.0453	5.45339e-08	2.28919e-05	Slc40a1
ENSMUSG00000020774	2.24262	3.36668	8.79361e-05	0.00825486	Aspa
ENSMUSG00000027533	2.22196	5.19984	0.000204862	0.0148424	Fabp5
ENSMUSG00000104713	2.206	4.70347	2.05714e-07	6.83093e-05	Gbp6
ENSMUSG00000042363	2.18797	4.93503	2.77111e-07	8.80738e-05	Lgalsl
ENSMUSG00000034755	2.18531	2.63678	0.000156096	0.0122282	Pcdh11x
ENSMUSG00000042064	2.17707	4.52991	0.000734769	0.0382473	Myo3b
ENSMUSG00000031373	2.17312	5.05805	0.000178957	0.0136819	Car5b
ENSMUSG00000040855	2.1718	4.7949	1.27947e-06	0.000281838	Reps2
ENSMUSG00000004043	2.1691	5.7683	1.75049e-08	9.2726e-06	Stat5a
ENSMUSG00000041737	2.15573	6.56877	0.000151589	0.0119594	Tmem45b
ENSMUSG00000072849	2.14719	9.73435	7.62388e-05	0.00740681	Serpina1e
ENSMUSG00000108022	2.13485	5.00749	0.000365619	0.0229135	Gm7298
ENSMUSG00000022899	2.11067	6.72782	6.05937e-05	0.00629948	Slc15a2
ENSMUSG00000037185	2.08978	4.17836	2.74572e-06	0.000540591	Krt80
ENSMUSG00000021640	2.08569	4.54165	4.95787e-05	0.00546053	Naip1
ENSMUSG00000041594	2.07616	5.99074	1.41629e-06	0.00029726	Tmtc4
ENSMUSG00000025170	2.07017	4.88458	0.000328561	0.0213115	Rab40b
ENSMUSG00000021125	2.05676	5.11711	4.88593e-05	0.00540807	Arg2
ENSMUSG00000020911	2.04479	9.07493	0.000200814	0.0146482	Krt19
ENSMUSG00000051359	2.03915	6.9212	9.31309e-06	0.00141916	Ncald
ENSMUSG00000021792	2.03687	7.37858	4.36419e-06	0.000776756	Fam213a
ENSMUSG00000027429	2.03649	9.53147	8.08729e-07	0.000197721	Sec23b
ENSMUSG00000031089	2.03156	6.73284	0.000120961	0.0104308	Slc6a14
ENSMUSG00000026971	2.01185	4.6756	4.85632e-05	0.00540217	Itgb6
ENSMUSG00000027359	2.00754	4.04993	0.000295148	0.0196865	Slc27a2
ENSMUSG00000048826	2.00104	6.94778	0.000135104	0.0110915	Dact2
ENSMUSG00000118669	1.99872	5.95267	0.000582696	0.0329031
ENSMUSG00000078234	1.98641	5.88414	0.000140594	0.0113505	Klhdc7a
ENSMUSG00000032763	1.97289	6.86471	0.000119214	0.0103604	Ilvbl
ENSMUSG00000035284	1.96291	6.41481	4.47983e-06	0.000782869	Vps13c
ENSMUSG00000037509	1.95654	4.94688	0.000116381	0.0101539	Arhgef4
ENSMUSG00000029055	1.94944	3.29834	0.00089645	0.0441244	Plch2
ENSMUSG00000030340	1.94854	4.99909	0.000454504	0.0268931	Scnn1a
ENSMUSG00000027792	1.94084	6.51994	0.000248911	0.0174693	Bche
ENSMUSG00000113599	1.9291	5.75919	0.000362312	0.0227766	9530014B07Rik
ENSMUSG00000071203	1.91698	5.63857	5.28719e-05	0.00570814	Naip5
ENSMUSG00000043760	1.91687	3.54995	0.000219333	0.0155405	Pkhd1
ENSMUSG00000052396	1.90999	3.32554	8.61704e-05	0.00812338	Mogat2
ENSMUSG00000030257	1.90387	6.17818	0.000108085	0.00954233	Srgap3
ENSMUSG00000044252	1.90385	5.97591	8.13446e-08	3.17501e-05	Osbpl1a
ENSMUSG00000048371	1.90207	6.36663	0.000162877	0.0127147	Pdp2
ENSMUSG00000009545	1.8995	4.28846	0.000138783	0.0113101	Kcnq1
ENSMUSG00000020100	1.89831	6.34216	1.72437e-05	0.0023545	Slc29a3
ENSMUSG00000027347	1.89741	3.125	0.00031827	0.0208875	Rasgrp1
ENSMUSG00000067613	1.88793	6.31363	0.000449822	0.0267584	Krt83
ENSMUSG00000032068	1.88752	9.12247	8.88378e-06	0.00136308	Plet1
ENSMUSG00000040548	1.8675	7.78105	1.39345e-06	0.000295251	Tex2
ENSMUSG00000018168	1.83828	4.47845	0.0010337	0.0482135	Ikzf3
ENSMUSG00000036109	1.82997	3.05817	0.000407992	0.0249368	Mbnl3
ENSMUSG00000027932	1.82781	4.379	9.26075e-05	0.00848603	Slc27a3
ENSMUSG00000009394	1.82279	6.83241	3.51169e-06	0.000651067	Syn2
ENSMUSG00000073016	1.81702	2.88365	0.000591354	0.0331908	Uprt
ENSMUSG00000048307	1.81571	7.38008	1.94757e-06	0.0004012	Ankrd46
ENSMUSG00000074802	1.81144	4.45378	0.000823417	0.041353	Gas2l3
ENSMUSG00000028519	1.79756	4.85936	5.2111e-07	0.000145069	Dab1
ENSMUSG00000031504	1.79238	7.0763	0.000130371	0.0108228	Rab20
ENSMUSG00000071551	1.78868	6.06824	5.70789e-05	0.00601844	Akr1c19
ENSMUSG00000049511	1.78689	4.91623	0.00102994	0.048139	Htr1b
ENSMUSG00000025262	1.78657	4.43173	4.34956e-05	0.00501394	Fam120c
ENSMUSG00000049892	1.77885	7.29561	0.000681858	0.0364663	Rasd1
ENSMUSG00000047496	1.77854	4.28166	7.7446e-05	0.00749139	Rnf152
ENSMUSG00000039865	1.77847	6.41344	1.50633e-05	0.00212107	Slc44a3
ENSMUSG00000066800	1.77583	4.42283	0.000624267	0.0343779	Rnasel
ENSMUSG00000052942	1.76324	5.55432	3.2961e-06	0.000632168	Glis3
ENSMUSG00000035547	1.75439	6.277	1.02693e-06	0.000245667	Capn5
ENSMUSG00000029298	1.7428	4.92	3.46077e-06	0.000648991	Gbp9
ENSMUSG00000028132	1.7221	4.74482	0.000290259	0.0195096	Tmem56
ENSMUSG00000026655	1.7144	8.10973	5.22671e-05	0.00569454	Fam107b
ENSMUSG00000021203	1.71417	5.5868	6.86025e-07	0.000177473	Otub2
ENSMUSG00000051043	1.71268	5.8483	7.35711e-05	0.00724636	Gprc5c
ENSMUSG00000029787	1.6938	7.44918	4.23357e-05	0.00490565	Avl9
ENSMUSG00000063646	1.68781	5.15151	0.000189327	0.0140405	Jakmip1
ENSMUSG00000055639	1.686	6.24104	7.36101e-05	0.00724636	Dach1
ENSMUSG00000075511	1.68408	5.64223	0.000183901	0.0138224	1700001L05Rik
ENSMUSG00000053025	1.68405	7.4948	3.36187e-05	0.00408523	Sv2b
ENSMUSG00000025059	1.67818	3.99615	0.000339034	0.0218001	Gk
ENSMUSG00000079363	1.67418	4.29444	3.74163e-05	0.00445154	Gbp4
ENSMUSG00000027993	1.66456	6.44351	1.14984e-06	0.000263729	Trim2
ENSMUSG00000032607	1.66412	4.71487	0.000180804	0.013684	Amt
ENSMUSG00000042498	1.66336	3.95041	0.000448486	0.0267505	D330045A20Rik
ENSMUSG00000037989	1.65745	5.43643	4.01298e-06	0.000731809	Wnk2
ENSMUSG00000030788	1.65658	6.78969	5.95001e-06	0.000966246	Rnf141
ENSMUSG00000094410	1.65195	7.15079	0.000668849	0.0362057	Gm38394
ENSMUSG00000049858	1.64824	4.46236	0.000214068	0.0153138	Suox
ENSMUSG00000030747	1.6454	8.76215	9.87664e-05	0.00893234	Dgat2
ENSMUSG00000026812	1.63886	6.04101	5.86674e-05	0.00612785	Tsc1
ENSMUSG00000068747	1.63812	8.60783	0.000301364	0.0200142	Sort1
ENSMUSG00000022297	1.62992	8.55385	0.000196155	0.0143555	Fzd6
ENSMUSG00000020646	1.62092	5.74604	5.40303e-05	0.00574603	Mboat2
ENSMUSG00000074738	1.61572	5.63131	6.03898e-06	0.000969051	Fndc10
ENSMUSG00000028080	1.61345	7.25963	7.1479e-05	0.0070994	Lrba
ENSMUSG00000054580	1.59778	3.73131	0.000777677	0.0400504	Pla2r1
ENSMUSG00000007617	1.59708	6.14872	1.89298e-05	0.00253705	Homer1
ENSMUSG00000022372	1.59201	4.35833	0.000307988	0.0203327	Sla
ENSMUSG00000012350	1.57802	8.00239	6.71052e-05	0.00682491	Ehf
ENSMUSG00000046694	1.57417	4.0604	0.000431965	0.0260904	Fam46b
ENSMUSG00000054728	1.57286	4.28173	0.000943228	0.0455204	Phactr1
ENSMUSG00000020520	1.56947	5.89891	0.000113976	0.00998323	Galnt10
ENSMUSG00000038058	1.55978	6.0028	0.00026357	0.0181545	Nod1
ENSMUSG00000028115	1.55563	5.04724	7.00179e-05	0.00698547	Bnipl
ENSMUSG00000024232	1.5555	6.92216	0.000598201	0.033272	Bambi
ENSMUSG00000046157	1.55417	7.62803	0.000287876	0.0194081	Tmem229b
ENSMUSG00000030545	1.5535	5.92106	0.000250003	0.0174908	Pex11a
ENSMUSG00000028654	1.55208	5.35315	0.000958858	0.0461702	Mycl
ENSMUSG00000022591	1.55081	5.49631	0.000119708	0.0103629	Gm9747
ENSMUSG00000045180	1.54648	6.70231	8.89216e-05	0.00827814	Shroom2
ENSMUSG00000032561	1.54032	7.66065	0.000571082	0.0324118	Acpp
ENSMUSG00000025278	1.53327	8.11477	3.61132e-05	0.00434295	Flnb
ENSMUSG00000046561	1.53295	4.82125	0.000110518	0.00971857	Arsj
ENSMUSG00000047878	1.52949	7.94102	6.97841e-05	0.00698547	A4galt
ENSMUSG00000039304	1.5266	6.30909	0.000191015	0.0140906	Tnfsf10
ENSMUSG00000034450	1.52298	5.78916	0.000177587	0.013624	Gulo
ENSMUSG00000026479	1.50696	7.82687	0.000263024	0.0181545	Lamc2
ENSMUSG00000024354	1.50451	6.55631	0.000695849	0.0368465	Slc23a1
ENSMUSG00000033624	1.50272	3.99842	0.000611069	0.0338186	Pdpr
ENSMUSG00000021109	1.49614	9.05579	0.000107939	0.00954233	Hif1a
ENSMUSG00000029189	1.49355	6.11079	0.000886419	0.0437274	Sel1l3
ENSMUSG00000038658	1.4735	6.37497	0.000101623	0.00911659	Ric1
ENSMUSG00000025372	1.46162	6.0759	4.7501e-05	0.00536448	Baiap2
ENSMUSG00000029119	1.45377	5.98003	0.000510642	0.0295853	Man2b2
ENSMUSG00000028128	1.45028	7.58363	0.000234674	0.0165747	F3
ENSMUSG00000001891	1.43822	8.51143	0.000466446	0.0274537	Ugp2
ENSMUSG00000060063	1.42169	4.46527	0.000855706	0.042495	Alox5ap
ENSMUSG00000046449	1.41616	4.78873	0.000212791	0.0152715	Nexmif
ENSMUSG00000038807	1.41278	4.84571	0.000215926	0.015348	Rap1gap2
ENSMUSG00000041757	1.40126	4.29302	0.00107261	0.0495093	Plekha6
ENSMUSG00000037703	1.39771	5.94129	0.000376521	0.0234646	Lzts3
ENSMUSG00000043088	1.38898	5.80185	0.000324256	0.0211399	Il17re
ENSMUSG00000019768	1.3867	8.96667	0.000191269	0.0140906	Esr1
ENSMUSG00000044393	1.38311	6.83949	6.43698e-05	0.00663009	Dsg2
ENSMUSG00000022964	1.37183	7.40851	0.000175153	0.0134837	Tmem50b
ENSMUSG00000047250	1.36365	6.28396	0.000397079	0.0243367	Ptgs1
ENSMUSG00000036932	1.34929	6.19328	0.000747965	0.0386096	Aifm1
ENSMUSG00000024750	1.33879	7.85217	0.000258749	0.0179335	Zfand5
ENSMUSG00000020623	1.33787	5.44781	0.000722988	0.0377583	Map2k6
ENSMUSG00000022707	1.32951	5.36467	0.000972538	0.0465312	Gbe1
ENSMUSG00000038256	1.31401	6.68848	0.000468734	0.0275156	Bcl9
ENSMUSG00000039633	1.31033	4.84182	0.000870288	0.043027	Lonrf1
ENSMUSG00000046727	1.3076	6.92364	0.000547133	0.0312119	Cystm1
ENSMUSG00000027312	1.30294	6.28238	0.000324966	0.0211399	Atrn
ENSMUSG00000031103	1.29724	5.59776	0.00010797	0.00954233	Elf4
ENSMUSG00000020644	1.29637	7.47851	0.0010761	0.0495674	Id2
ENSMUSG00000034612	1.28023	5.96752	0.000155362	0.0122138	Chst11
ENSMUSG00000020919	1.26946	6.2175	0.000171903	0.0132795	Stat5b
ENSMUSG00000026986	1.24839	4.80273	0.00103833	0.0483279	Hnmt
ENSMUSG00000071042	1.2398	4.86575	0.000794229	0.0404401	Rasgrp3
ENSMUSG00000000881	1.22879	6.35263	0.000812507	0.0410387	Dlg3
ENSMUSG00000029722	1.22745	5.88729	0.00101353	0.0477734	Agfg2
ENSMUSG00000050730	1.22552	5.99857	0.000360917	0.0227766	Arhgap42
ENSMUSG00000020023	1.22088	6.73697	0.000677093	0.0362987	Tmcc3
ENSMUSG00000034333	1.2049	5.49891	0.000466161	0.0274537	Zbed4
ENSMUSG00000024556	1.17219	6.0241	0.000742656	0.0384247	Me2
ENSMUSG00000022280	1.1636	6.01386	0.000659065	0.0358506	Rnf19a
ENSMUSG00000022299	1.09756	5.70405	0.00099347	0.0473292	Slc25a32

## Sheet: S2 Table down
Supplemental Table 2. List of differentially expressed genes in Gp130 ecKO uteri compared with the control uteri at day 4 (1600h) of pregnancy.
ID	logFC	logCPM	P_Value	FDR	Gene
ENSMUSG00000028001	-10.8716	2.3703	2.10912e-05	0.00271235	Fga
ENSMUSG00000033860	-10.2727	1.8005	0.000528265	0.0303691	Fgg
ENSMUSG00000030623	-9.50444	0.976165	0.00012629	0.010624	Prss23os
ENSMUSG00000027399	-9.02629	0.530876	0.000319768	0.0209241	Il1a
ENSMUSG00000029371	-8.43097	-0.00250756	1.13952e-06	0.000263729	Cxcl5
ENSMUSG00000050974	-8.36788	0.0184609	1.45451e-05	0.00207435	Gm9847
ENSMUSG00000095493	-8.30393	-0.162033	7.80099e-05	0.00751326	A630023A22Rik
ENSMUSG00000044103	-8.25431	-0.167583	0.000737509	0.0382473	Il1f9
ENSMUSG00000117732	-8.17717	-0.277016	0.000934187	0.0451821
ENSMUSG00000102349	-7.73212	-0.642029	8.04744e-06	0.00125202	Gm37376
ENSMUSG00000038094	-7.70264	2.84456	0.000655869	0.0357641	Atp13a4
ENSMUSG00000027801	-7.39627	3.678	3.62414e-07	0.000107507	Tm4sf4
ENSMUSG00000029377	-7.00681	0.754071	5.80071e-05	0.00608747	Ereg
ENSMUSG00000024987	-6.99348	8.54587	6.63453e-07	0.00017572	Cyp26a1
ENSMUSG00000073529	-6.55957	-1.29935	0.000854805	0.042495	F830208F22Rik
ENSMUSG00000101952	-6.44041	-1.3874	0.000813469	0.0410387	Gm10550
ENSMUSG00000064246	-6.33913	2.15504	0.000654086	0.0357546	Chil1
ENSMUSG00000071862	-6.27757	1.77751	4.19695e-08	1.94529e-05	Lrrtm2
ENSMUSG00000020953	-6.16479	6.64618	3.63293e-21	2.69418e-17	Coch
ENSMUSG00000048489	-5.89734	6.09714	0.000693743	0.036839	8430408G22Rik
ENSMUSG00000028386	-5.86374	5.05716	3.93277e-06	0.00072311	Slc46a2
ENSMUSG00000020140	-5.72095	5.21617	3.52259e-09	2.06238e-06	Lgr5
ENSMUSG00000033491	-5.69542	2.50972	0.00101309	0.0477734	Prss35
ENSMUSG00000003665	-5.55671	0.227026	1.72503e-05	0.0023545	Has1
ENSMUSG00000024727	-5.51258	5.08135	1.04953e-09	7.53221e-07	Trpm6
ENSMUSG00000029378	-5.36538	4.8745	2.53752e-10	2.17133e-07	Areg
ENSMUSG00000028238	-5.28848	6.25739	0.000124422	0.0105655	Atp6v0d2
ENSMUSG00000068893	-5.2629	3.23277	0.000148726	0.0117753	Sprr2a2
ENSMUSG00000023484	-5.24989	0.828524	7.49421e-05	0.00731278	Prph
ENSMUSG00000023259	-5.11657	5.36734	3.73095e-10	2.86228e-07	Slc26a6
ENSMUSG00000090066	-4.98132	5.18759	1.92149e-07	6.47717e-05	1110002E22Rik
ENSMUSG00000050747	-4.86089	0.415061	0.000140809	0.0113505	Trim15
ENSMUSG00000030137	-4.82382	2.20734	0.00014026	0.0113505	Tuba8
ENSMUSG00000028341	-4.61889	3.70963	2.01033e-05	0.00263093	Nr4a3
ENSMUSG00000035557	-4.51791	0.632974	0.000395872	0.0243367	Krt17
ENSMUSG00000030717	-4.45276	5.04297	2.88669e-06	0.00056336	Nupr1
ENSMUSG00000111658	-4.40164	0.282704	2.54568e-05	0.00319707	B930092H01Rik
ENSMUSG00000102190	-4.20408	0.5107	5.31097e-05	0.00570814	Gm38166
ENSMUSG00000078161	-4.15643	1.62827	0.000913088	0.044647	Erich3
ENSMUSG00000020427	-4.12968	8.52381	1.19219e-05	0.00178013	Igfbp3
ENSMUSG00000043501	-4.0468	0.166515	0.000585975	0.0330045	Lgals2
ENSMUSG00000059108	-4.04425	3.80446	6.71816e-05	0.00682491	Ifitm6
ENSMUSG00000021974	-3.87621	3.45669	0.00018796	0.0139857	Fgf9
ENSMUSG00000030703	-3.84654	3.44857	9.72996e-06	0.0014726	Gdpd3
ENSMUSG00000019876	-3.75838	4.57868	2.06423e-05	0.00267006	Pkib
ENSMUSG00000021950	-3.75622	2.66792	1.29052e-05	0.0019141	Anxa8
ENSMUSG00000066438	-3.73849	1.67099	0.000600192	0.0332994	Plekhd1
ENSMUSG00000022146	-3.73486	5.54542	2.131e-07	6.87109e-05	Osmr
ENSMUSG00000026255	-3.72665	6.63715	3.3693e-07	0.000101298	Efhd1
ENSMUSG00000104208	-3.68635	3.73167	3.99923e-07	0.00011407	Gm37401
ENSMUSG00000046203	-3.68513	5.6762	5.19672e-06	0.000889359	Sprr2g
ENSMUSG00000045027	-3.67212	3.12989	4.84449e-05	0.00540217	Prss22
ENSMUSG00000025429	-3.52086	3.9361	1.02639e-06	0.000245667	Pstpip2
ENSMUSG00000024503	-3.44192	6.90233	5.43552e-06	0.000916131	Spink1
ENSMUSG00000032796	-3.39235	0.533873	0.000794333	0.0404401	Lama1
ENSMUSG00000053175	-3.36904	4.7277	6.40129e-14	9.49439e-11	Bcl3
ENSMUSG00000063632	-3.35996	0.5259	0.000445219	0.0266987	Sox11
ENSMUSG00000120139	-3.2962	1.88214	0.000782724	0.0402172
ENSMUSG00000031530	-3.29092	1.97625	0.000809653	0.0410323	Dusp4
ENSMUSG00000052105	-3.2875	1.04983	8.89283e-05	0.00827814	Mtcl1
ENSMUSG00000027364	-3.20629	3.37422	4.15942e-06	0.00074628	Usp50
ENSMUSG00000018924	-3.18371	9.97217	2.25402e-08	1.11439e-05	Alox15
ENSMUSG00000092274	-3.17314	6.08137	0.000821255	0.0413377	Neat1
ENSMUSG00000074796	-3.13477	1.57308	0.00105425	0.0488647	Slc4a11
ENSMUSG00000004791	-3.13204	4.75057	3.73109e-05	0.00445154	Pgf
ENSMUSG00000028755	-3.09178	3.16265	0.00050908	0.0295718	Cda
ENSMUSG00000019997	-2.95453	8.36192	1.30355e-06	0.000284328	Ctgf
ENSMUSG00000027994	-2.94966	3.83878	6.80839e-08	2.7591e-05	Mcub
ENSMUSG00000041608	-2.94697	5.76608	0.000207089	0.0149104	Entpd3
ENSMUSG00000071637	-2.93336	6.89587	9.55397e-08	3.66477e-05	Cebpd
ENSMUSG00000051146	-2.75605	2.10308	0.00028319	0.0191502	Camk2n2
ENSMUSG00000037447	-2.74377	5.29495	3.05271e-07	9.48101e-05	Arid5a
ENSMUSG00000026110	-2.69405	4.15125	4.18974e-05	0.00488028	Mgat4a
ENSMUSG00000025900	-2.66295	3.93019	9.14145e-05	0.00844941	Rp1
ENSMUSG00000026833	-2.65783	6.29891	0.0010157	0.0477745	Olfm1
ENSMUSG00000027800	-2.64084	8.04913	9.30686e-05	0.00848603	Tm4sf1
ENSMUSG00000021594	-2.63644	5.08739	1.47534e-05	0.00209066	Srd5a1
ENSMUSG00000005125	-2.62355	7.97772	0.000129906	0.0108228	Ndrg1
ENSMUSG00000039405	-2.61166	7.83791	7.02667e-07	0.000177647	Prss23
ENSMUSG00000070639	-2.59024	4.9373	0.000215474	0.015348	Lrrc8b
ENSMUSG00000027397	-2.56543	4.3467	0.000167237	0.0130094	Slc20a1
ENSMUSG00000027298	-2.53381	4.94864	3.47132e-06	0.000648991	Tyro3
ENSMUSG00000057421	-2.50174	8.04896	4.44469e-06	0.000782869	Las1l
ENSMUSG00000032717	-2.47021	2.91519	0.000837657	0.0419734	Mdfi
ENSMUSG00000114432	-2.45949	2.66996	0.000276238	0.018737	AC160962.1
ENSMUSG00000020334	-2.45844	3.81504	0.000187088	0.0139676	Slc22a4
ENSMUSG00000053113	-2.40521	4.78616	5.56349e-07	0.000150947	Socs3
ENSMUSG00000121179	-2.39743	1.80649	0.000676585	0.0362987
ENSMUSG00000042622	-2.3851	3.40809	0.000485683	0.0284355	Maff
ENSMUSG00000030621	-2.37833	4.00752	0.000265725	0.0181903	Me3
ENSMUSG00000034957	-2.35343	5.331	0.000180514	0.013684	Cebpa
ENSMUSG00000112690	-2.33901	2.733	0.000126544	0.010624	Gm2446
ENSMUSG00000042808	-2.33191	8.24143	1.71896e-05	0.0023545	Gpx2
ENSMUSG00000056749	-2.31236	5.75937	1.93735e-05	0.0025656	Nfil3
ENSMUSG00000037032	-2.2734	4.64078	0.00012977	0.0108228	Apbb1
ENSMUSG00000038418	-2.26722	5.97524	7.37962e-07	0.000184474	Egr1
ENSMUSG00000021250	-2.22136	4.96307	2.033e-05	0.00264503	Fos
ENSMUSG00000001131	-2.19073	3.8309	6.12281e-05	0.00633582	Timp1
ENSMUSG00000097768	-2.15887	4.9219	4.50227e-08	2.04421e-05	2310043M15Rik
ENSMUSG00000020057	-2.15408	6.05209	0.000533753	0.0306055	Dram1
ENSMUSG00000018395	-2.05677	5.65324	5.4237e-05	0.00574603	Kif3a
ENSMUSG00000020029	-2.03998	8.69297	5.21642e-07	0.000145069	Nudt4
ENSMUSG00000071347	-2.03069	4.24954	0.00014867	0.0117753	C1qtnf9
ENSMUSG00000039959	-2.02406	5.78141	1.16806e-06	0.000265173	Hip1
ENSMUSG00000030022	-2.01627	5.82939	1.42249e-05	0.00204178	Adamts9
ENSMUSG00000015243	-1.95181	7.33275	1.92973e-05	0.0025656	Abca1
ENSMUSG00000021190	-1.93352	7.51209	0.000205477	0.0148424	Lgmn
ENSMUSG00000032902	-1.92943	5.43471	0.000312314	0.0205573	Slc16a1
ENSMUSG00000052102	-1.92093	6.05586	0.000791285	0.0404401	Gnpda1
ENSMUSG00000023224	-1.91352	7.42922	1.52122e-05	0.00212856	Serping1
ENSMUSG00000035673	-1.8245	6.5383	8.29677e-06	0.00128185	Sbno2
ENSMUSG00000024014	-1.80783	4.43114	0.000295546	0.0196865	Pim1
ENSMUSG00000027201	-1.7992	5.91731	2.16491e-06	0.000437863	Myef2
ENSMUSG00000029207	-1.75062	5.68756	4.85316e-05	0.00540217	Apbb2
ENSMUSG00000033032	-1.73394	5.36157	1.83865e-05	0.00249429	Afap1l1
ENSMUSG00000048007	-1.71666	4.0876	0.000343063	0.0219324	Timm8a1
ENSMUSG00000020914	-1.7021	6.60663	1.85099e-05	0.00249581	Top2a
ENSMUSG00000038463	-1.65372	3.88759	0.00100089	0.0473785	Olfml2b
ENSMUSG00000030157	-1.61731	4.02646	0.00107988	0.0496387	Clec2d
ENSMUSG00000063889	-1.58985	4.58019	0.000736435	0.0382473	Crem
ENSMUSG00000040998	-1.55593	4.73063	0.000183288	0.0138224	Npnt
ENSMUSG00000036885	-1.52122	4.2892	0.000688884	0.0367537	Arhgef26
ENSMUSG00000029659	-1.51591	4.97815	0.000453508	0.0268931	Medag
ENSMUSG00000038587	-1.51075	4.57298	0.000433902	0.0260904	Akap12
ENSMUSG00000044338	-1.50976	6.85826	0.000388602	0.0240156	Aplnr
ENSMUSG00000046470	-1.50766	5.49609	0.000924818	0.0449383	Sox18
ENSMUSG00000026980	-1.48347	5.26057	0.000306302	0.0202816	Ly75
ENSMUSG00000041801	-1.46548	4.5246	0.00078845	0.0404181	Phlda3
ENSMUSG00000025931	-1.46367	5.83289	9.30031e-05	0.00848603	Paqr8
ENSMUSG00000020547	-1.44452	7.77696	0.000257076	0.0178732	Bzw2
ENSMUSG00000032554	-1.44338	5.10356	0.000498802	0.0290507	Trf
ENSMUSG00000026921	-1.42798	5.96997	0.000385231	0.0238736	Egfl7
ENSMUSG00000056124	-1.40224	7.03611	0.000414878	0.0252191	B4galt6
ENSMUSG00000030671	-1.39662	5.33718	0.000361017	0.0227766	Pde3b
ENSMUSG00000021990	-1.38251	6.11846	0.000253204	0.0176592	Spata13
ENSMUSG00000018819	-1.37462	7.73204	0.000865467	0.042884	Lsp1
ENSMUSG00000050105	-1.37321	5.15506	0.000267991	0.0182892	Grrp1
ENSMUSG00000027276	-1.37104	5.81333	0.000597134	0.033272	Jag1
ENSMUSG00000044562	-1.35151	5.67904	0.00097075	0.0465312	Rasip1
ENSMUSG00000021453	-1.32564	4.98189	0.000518866	0.029906	Gadd45g
ENSMUSG00000009687	-1.27999	5.5973	0.000841816	0.042087	Fxyd5
ENSMUSG00000001240	-1.27553	6.03618	0.00102717	0.048139	Ramp2
ENSMUSG00000030123	-1.26014	5.69123	0.000543137	0.0310635	Plxnd1
ENSMUSG00000095304	-1.25779	6.20732	0.000717268	0.0376363	Plac9
ENSMUSG00000026478	-1.25398	8.29993	0.000997712	0.0473785	Lamc1
ENSMUSG00000028849	-1.1674	5.65732	0.00106696	0.049351	Map7d1
